# Supplementary material for: Overexpression of Nta-miR6155 confers resistance to Phytophthora nicotianae and regulates growth in tobacco (Nicotiana tabacum L.)
Source: Front Plant Sci. 2023 Nov 20;14:1281373. doi: 10.3389/fpls.2023.1281373 (PMC10694243; doi:10.3389/fpls.2023.1281373)
Supplement: Supplementary file 4 [file Table_1.xls]

## Sheet: Sheet1
Table S1 Primers used in this study.
Gene name	Primer F (5'-3')	Primer R (5'-3')	Gene ID	description
NtAMT2	GCGATAAGCTTTTACCCTTCTG	GTGCAGCCATAGGATAAAAAGG	Nitab4.5_0000444g0190	RT-qPCR
NtDRL27	CCTTTAGCAATCACTGTCATCG	CCACTTGATGACCTTGTAAACG	Nitab4.5_0003152g0120	RT-qPCR
NtCIPK2	AGATAAGCAGGGCAGAATACAA	TTTGTGTCAGAGGAAGAGGTAC	Nitab4.5_0002713g0060	RT-qPCR
NtSWI3D	ATTCCTACTGACAAAGACGAGG	GTGGGAGCTCTAATTTAGACGT	Nitab4.5_0001794g0100	RT-qPCR
NtY3475	GACTTAGAGGTCTTGATCTCGG	CAGGAAAAACACCATCTAACGG	Nitab4.5_0001288g0100	RT-qPCR
NtVPS15	GCAGTAAGCAAAGTCCATTACC	GTAATTGCCGTGATATCTCAGC	Nitab4.5_0001242g0100	RT-qPCR
NtCIPK3	TTGGGAATCTCTTCGATGAACA	GGCAACATTAAGGTTCCCTTTT	Nitab4.5_0000492g0230	RT-qPCR
GAPDH	TGGGTGTCAACGAGAAGGAA	TCTGGGTGGCAGTAAGGGA	LOC107817426	RT-qPCR
NtNPR1	GAAACGCCTCTCGGAAACA	TCCTCCGCTTATTGATATGC	NM_001326267.1	RT-qPCR
NtTGA2.1	AAGTGGTACTATTGGAATGCCA	GACTTCGATTGACATTAGCACC	NM_001325339.1	RT-qPCR
NtPR1a/c	AACCTTTGACCTGGGACGAC	GCACATCCAACACGAACCGA	XM_016633336.1/ X06361.1	RT-qPCR
NtPAL	TTAAAGGCCGTGTTACCAAAAG	CTTTGTCACATTCTTCACCTGG	Nitab4.5_0002130g0010.1	RT-qPCR
UBC	CCACTTAGAGCACGCTAGGA	TACCGACTGTCCTTCGTTCA		RT-qPCR
U6	TGGCTATGGCAGTGGAATG	Reverse Primer in the kit		RT-qPCR
Nta-miR6155	TAAGGTTGCCTTGCTCTTGCA	Reverse Primer in the kit		RT-qPCR
NtCIPK18	CCTCAGCGCGGCCGCATGGAGAAGAAAGGAAATGTAT	CCCGGGACCTGCAGGATGATGAGATTGCACACCTTGC	Nitab4.5_0002713g0060	gene cloning
Nta-miR6155	CGAACGATATCTAGAACTCGTCTTGTCCATTTTAAA	CTGCTCAGGCGCGCCATATGACTCATCCATCTCTAG		gene cloning
