# Supplementary material for: Overexpression of Nta-miR6155 confers resistance to Phytophthora nicotianae and regulates growth in tobacco (Nicotiana tabacum L.)
Source: Front Plant Sci. 2023 Nov 20;14:1281373. doi: 10.3389/fpls.2023.1281373 (PMC10694243; doi:10.3389/fpls.2023.1281373)
Supplement: Supplementary file 5 [file Table_2.xlsx]

## Sheet: Sheet1
Table S2. Sequence of Nta-miR6155.
1) Precursor sequences Nta-miR6155.
>nta-MIR6155 (5'-3')
GCAGGUGUGAUAAGGUUGCCUUGCUCUUGCAUUCUCUUAGAUAAUUUGAUUCAGCUUGCUGCCUGAAUUAAAUUUUUUGGUAGAGAGAAUUCGAGAGCAAGGCUACCUCAUGAUACGUGCAG
2) Mature sequence of Nta-miR6155.
>nta-miR6155 (5'-3')
UAAGGUUGCCUUGCUCUUGCA
3) Secondary structures of Nta-miR6155.
>nta-miR6155
