# Supplementary material for: Overexpression of Nta-miR6155 confers resistance to Phytophthora nicotianae and regulates growth in tobacco (Nicotiana tabacum L.)
Source: Front Plant Sci. 2023 Nov 20;14:1281373. doi: 10.3389/fpls.2023.1281373 (PMC10694243; doi:10.3389/fpls.2023.1281373)
Supplement: Supplementary file 6 [file Table_3.xlsx]

## Sheet: Sheet2
Table S3. Prediction of Nta-miR6155 target genes.
Gene ID	IPR_desc
Nitab4.5_0000279g0040	-//-
Nitab4.5_0000334g0090	Septum formation topological specificity factor MinE
Nitab4.5_0000223g0090	Aldose 1-/Glucose-6-phosphate 1-epimerase, Galactose mutarotase-like domain, Glycoside hydrolase-type carbohydrate-binding, subgroup, Glucose-6-phosphate 1-epimerase
Nitab4.5_0000679g0140	AMP deaminase, Adenosine/AMP deaminase active site, Adenosine/AMP deaminase domain
Nitab4.5_0000444g0190	Ammonium transporter, Ammonium transporter, conserved site, Ammonium transporter AmtB-like domain, Blood group Rhesus C/E/D polypeptide
Nitab4.5_0003152g0120	P-loop containing nucleoside triphosphate hydrolase, AAA+ ATPase domain, NB-ARC, Disease resistance protein
Nitab4.5_0000022g0240	Ribosomal protein S12/S23, Nucleic acid-binding, OB-fold, Ribosomal protein S23, eukaryotic/archaeal
Nitab4.5_0002359g0030	Peptide methionine sulphoxide reductase MsrA
Nitab4.5_0000385g0080	GroES (chaperonin 10)-like, Alcohol dehydrogenase GroES-like, Alcohol dehydrogenase superfamily, zinc-type, Alcohol dehydrogenase, C-terminal, Alcohol dehydrogenase, zinc-type, conserved site, NAD(P)-binding domain, Alcohol dehydrogenase class III/S-(hydroxymethyl)glutathione dehydrogenase
Nitab4.5_0004581g0010	RNA recognition motif 2, RNA recognition motif domain, Nucleotide-binding, alpha-beta plait
Nitab4.5_0000326g0140	-//-
Nitab4.5_0003249g0050	KIP1-like
Nitab4.5_0000085g0270	KIP1-like
Nitab4.5_0003746g0040	XPG conserved site, XPG/Rad2 endonuclease, XPG N-terminal, Helix-hairpin-helix motif, class 2, 5'-3' exonuclease, C-terminal domain, XPG-I domain
Nitab4.5_0000881g0090	Double-stranded RNA-binding domain, P-loop containing nucleoside triphosphate hydrolase, Helicase, C-terminal, Helicase-associated domain, Domain of unknown function DUF1605, Helicase, superfamily 1/2, ATP-binding domain, DNA/RNA helicase, DEAD/DEAH box type, N-terminal
Nitab4.5_0001693g0100	Cytochrome P450, Cytochrome P450, conserved site, Cytochrome P450, E-class, group I
Nitab4.5_0002113g0120	Isopenicillin N synthase-like, Zinc finger, RING/FYVE/PHD-type
Nitab4.5_0005452g0010	BTB/POZ fold, NPH3 domain, BTB/POZ-like
Nitab4.5_0000277g0060	NPH3 domain, BTB/POZ-like, BTB/POZ fold
Nitab4.5_0001651g0170	-//-
Nitab4.5_0000363g0290	P-loop containing nucleoside triphosphate hydrolase, Small GTPase superfamily, SAR1-type, Small GTPase superfamily, ARF type, Small GTP-binding protein domain, Small GTPase superfamily, ARF/SAR type
Nitab4.5_0000483g0150	Ran GTPase, Small GTPase superfamily, Small GTP-binding protein domain, Small GTPase superfamily, Rab type, Small GTPase superfamily, Ras type, P-loop containing nucleoside triphosphate hydrolase, Small GTPase superfamily, Rho type
Nitab4.5_0000440g0080	Ribosomal protein L25, beta domain, Ribosomal protein L25/Gln-tRNA synthetase, beta-barrel domain, Ribosomal protein L25/Gln-tRNA synthetase, anti-codon-binding domain
Nitab4.5_0000273g0100	CO dehydrogenase flavoprotein-like, FAD-binding, subdomain 2, FAD linked oxidase, N-terminal, FAD-binding, type 2, FAD-binding, type 2, subdomain 1
Nitab4.5_0006194g0050	Protein kinase domain, Concanavalin A-like lectin/glucanases superfamily, Concanavalin A-like lectin/glucanase, subgroup, Serine/threonine-protein kinase, active site, Protein kinase-like domain, Serine/threonine- / dual specificity protein kinase, catalytic domain, Protein kinase, ATP binding site, Legume lectin domain
Nitab4.5_0000276g0130	Pentatricopeptide repeat, Tetratricopeptide-like helical
Nitab4.5_0004147g0020	Armadillo-type fold, Armadillo-like helical
Nitab4.5_0003107g0010	Protein of unknown function DUF604
Nitab4.5_0000429g0100	Protein of unknown function DUF604
Nitab4.5_0002586g0030	Phloem protein 2-like
Nitab4.5_0000678g0010	-//-
Nitab4.5_0000651g0150	NPH3 domain, BTB/POZ fold, BTB/POZ, BTB/POZ-like
Nitab4.5_0000669g0190	Nucleic acid-binding, OB-fold
Nitab4.5_0007806g0010	Primosome PriB/single-strand DNA-binding, Nucleic acid-binding, OB-fold
Nitab4.5_0004398g0060	-//-
Nitab4.5_0000132g0430	Pectinesterase, catalytic, Pectinesterase, active site, Pectin lyase fold, Pectin lyase fold/virulence factor
Nitab4.5_0005208g0040	Pectinesterase, active site, Pectin lyase fold/virulence factor, Pectin lyase fold, Pectinesterase, catalytic
Nitab4.5_0001098g0020	Oligopeptide transporter, OPT superfamily
Nitab4.5_0000714g0040	Protein kinase domain, Protein kinase-like domain, Serine-threonine/tyrosine-protein kinase catalytic domain, Protein kinase, ATP binding site, Serine/threonine-protein kinase, active site, Wall-associated receptor kinase galacturonan-binding domain, Serine/threonine- / dual specificity protein kinase, catalytic domain, Concanavalin A-like lectin/glucanase, subgroup
Nitab4.5_0001997g0100	Peptidyl-prolyl cis-trans isomerase, PpiC-type, Peptidyl-prolyl cis-trans isomerase, PpiC-type, conserved site
Nitab4.5_0001195g0050	Peptidyl-prolyl cis-trans isomerase, PpiC-type, Peptidyl-prolyl cis-trans isomerase, PpiC-type, conserved site
Nitab4.5_0000053g0220	P-loop containing nucleoside triphosphate hydrolase, NB-ARC, Disease resistance protein
Nitab4.5_0000049g0090	Alpha-D-phosphohexomutase, alpha/beta/alpha I/II/III, Alpha-D-phosphohexomutase superfamily, Alpha-D-phosphohexomutase, alpha/beta/alpha domain III, Alpha-D-phosphohexomutase, alpha/beta/alpha domain II, Alpha-D-phosphohexomutase, C-terminal, Alpha-D-phosphohexomutase, alpha/beta/alpha domain I, Alpha-D-phosphohexomutase, conserved site
Nitab4.5_0004479g0050	Ternary complex factor MIP1, leucine-zipper, Domain of unknown function DUF547
Nitab4.5_0000045g0120	LisH dimerisation motif, LisH dimerisation motif, subgroup, WD40-repeat-containing domain, WD40 repeat, WD40 repeat, conserved site, WD40/YVTN repeat-like-containing domain
Nitab4.5_0002713g0060	Protein kinase domain, Protein kinase, ATP binding site, Calcium/calmodulin-dependent/calcium-dependent protein kinase, Serine/threonine- / dual specificity protein kinase, catalytic domain, NAF domain, Protein kinase-like domain, Serine/threonine-protein kinase, active site, NAF/FISL domain
Nitab4.5_0000263g0280	Calcium/calmodulin-dependent/calcium-dependent protein kinase, Serine/threonine- / dual specificity protein kinase, catalytic domain, NAF domain, Serine/threonine-protein kinase, active site, NAF/FISL domain, Protein kinase domain, Protein kinase, ATP binding site, Protein kinase-like domain
Nitab4.5_0001794g0100	Homeodomain-like, Zinc finger, ZZ-type, SWIRM domain, SANT/Myb domain, SANT domain, Winged helix-turn-helix DNA-binding domain
Nitab4.5_0000022g0300	Protein kinase domain, Serine/threonine-protein kinase, active site, Protein kinase-like domain, Mitogen-activated protein (MAP) kinase, p38, Mitogen-activated protein (MAP) kinase, conserved site, Serine/threonine- / dual specificity protein kinase, catalytic domain, Protein kinase, ATP binding site
Nitab4.5_0000315g0100	-//-
Nitab4.5_0000087g0050	-//-
Nitab4.5_0001082g0050	WD40/YVTN repeat-like-containing domain, Vacuolar protein sorting protein 11, C-terminal, Zinc finger, RING/FYVE/PHD-type, Zinc finger, RING-type, Vacuolar protein sorting-associated protein 11, Clathrin, heavy chain/VPS, 7-fold repeat, WD40-repeat-containing domain
Nitab4.5_0000009g0480	Sucrose-phosphate synthase, Glycosyl transferase, family 1, Sucrose phosphate synthase, plant, HAD-like domain
Nitab4.5_0000714g0040	Protein kinase domain, Protein kinase-like domain, Serine-threonine/tyrosine-protein kinase catalytic domain, Protein kinase, ATP binding site, Serine/threonine-protein kinase, active site, Wall-associated receptor kinase galacturonan-binding domain, Serine/threonine- / dual specificity protein kinase, catalytic domain, Concanavalin A-like lectin/glucanase, subgroup
Nitab4.5_0000921g0090	GroEL-like apical domain, Myosin head, motor domain
Nitab4.5_0000754g0120	IQ motif, EF-hand binding site, Domain of unknown function DUF4005
Nitab4.5_0002796g0020	P-loop containing nucleoside triphosphate hydrolase, Kinesin-like protein, Kinesin, motor domain
Nitab4.5_0001565g0110	Armadillo-type fold, Armadillo-like helical, Uncharacterised domain NUC173
Nitab4.5_0002090g0070	-//-
Nitab4.5_0001462g0010	DNA-binding WRKY
Nitab4.5_0000716g0010	-//-
Nitab4.5_0000220g0120	Serine/threonine- / dual specificity protein kinase, catalytic domain, Protein kinase-like domain, EF-Hand 1, calcium-binding site, EF-hand domain, Protein kinase domain, EF-hand domain pair, Protein kinase, ATP binding site, Serine/threonine-protein kinase, active site
Nitab4.5_0001288g0100	Protein kinase domain, Serine/threonine-protein kinase, active site, Leucine-rich repeat, Concanavalin A-like lectin/glucanase, subgroup, Protein kinase, ATP binding site, Protein kinase-like domain, Leucine-rich repeat-containing N-terminal, type 2, Leucine-rich repeat, typical subtype, Serine/threonine- / dual specificity protein kinase, catalytic domain, Leucine rich repeat 4
Nitab4.5_0000516g0070	-//-
Nitab4.5_0003012g0140	ABC transporter type 1, transmembrane domain, P-loop containing nucleoside triphosphate hydrolase, ABC transporter-like, ABC transporter, conserved site, AAA+ ATPase domain, ABC transporter, transmembrane domain
Nitab4.5_0000021g0240	ABC transporter type 1, transmembrane domain, ABC transporter, conserved site, AAA+ ATPase domain, P-loop containing nucleoside triphosphate hydrolase, ABC transporter, transmembrane domain, ABC transporter-like
Nitab4.5_0001497g0130	Thiolase-like, FAE1/Type III polyketide synthase-like protein, Thiolase-like, subgroup, Very-long-chain 3-ketoacyl-CoA synthase, 3-Oxoacyl-[acyl-carrier-protein (ACP)] synthase III C-terminal
Nitab4.5_0006356g0020	SNF2-related, P-loop containing nucleoside triphosphate hydrolase
Nitab4.5_0000171g0280	Zinc finger, PHD-type, conserved site, Zinc finger, FYVE/PHD-type, Helicase, superfamily 1/2, ATP-binding domain, SNF2-related, Zinc finger, RING/FYVE/PHD-type, Zinc finger, PHD-type, P-loop containing nucleoside triphosphate hydrolase
Nitab4.5_0001361g0200	TB2/DP1/HVA22-related protein
Nitab4.5_0005183g0010	Single-stranded nucleic acid binding R3H
Nitab4.5_0000319g0420	Oligopeptide transporter, OPT superfamily
Nitab4.5_0000304g0020	Pyridine nucleotide-disulphide oxidoreductase, class-II, active site, Pyridine nucleotide-disulphide oxidoreductase, NAD-binding domain, Pyridine nucleotide-disulphide oxidoreductase, class-II, Thioredoxin reductase, Pyridine nucleotide-disulphide oxidoreductase, FAD/NAD(P)-binding domain, FAD-dependent pyridine nucleotide-disulphide oxidoreductase
Nitab4.5_0000754g0250	RNA recognition motif domain, Nucleotide-binding, alpha-beta plait
Nitab4.5_0000573g0160	Tetratricopeptide TPR1, Tetratricopeptide repeat, Tetratricopeptide-like helical, Tetratricopeptide repeat-containing domain
Nitab4.5_0000050g0270	KIP1-like
Nitab4.5_0000206g0020	Ribonuclease H-like domain
Nitab4.5_0000312g0020	Tetratricopeptide-like helical, Pentatricopeptide repeat
Nitab4.5_0000357g0010	Protein of unknown function DUF936, plant
Nitab4.5_0004728g0020	Pentatricopeptide repeat, Tetratricopeptide-like helical
Nitab4.5_0000272g0080	Protein kinase domain, Serine/threonine- / dual specificity protein kinase, catalytic domain, Protein kinase-like domain, Protein kinase, ATP binding site, Serine/threonine-protein kinase, active site, Leucine-rich repeat-containing N-terminal, type 2, Serine-threonine/tyrosine-protein kinase catalytic domain, Concanavalin A-like lectin/glucanase, subgroup, Leucine-rich repeat, typical subtype, L…
Nitab4.5_0003466g0030	NAD-dependent epimerase/dehydratase, NAD(P)-binding domain
Nitab4.5_0005362g0060	NAD-dependent epimerase/dehydratase, NAD(P)-binding domain
Nitab4.5_0000320g0200	-//-
Nitab4.5_0000081g0020	PAS fold, Histidine kinase-like ATPase, ATP-binding domain, Signal transduction histidine kinase, core, PAS domain, Signal transduction histidine kinase EnvZ-like, dimerisation/phosphoacceptor domain, Phytochrome, central region, PAS-associated, C-terminal, PAS fold-2
Nitab4.5_0001223g0090	Concanavalin A-like lectin/glucanase, subgroup, Protein kinase-like domain, Protein kinase domain, Bulb-type lectin domain, S-locus glycoprotein, Apple-like, Serine/threonine- / dual specificity protein kinase, catalytic domain, Serine/threonine-protein kinase, active site, Serine-threonine/tyrosine-protein kinase catalytic domain, PAN-2 domain
Nitab4.5_0001772g0110	Aminotransferase-like, plant mobile domain
Nitab4.5_0001142g0040	Peptidase S8, subtilisin-related, Peptidase S8/S53 domain, Peptidase S8, subtilisin, Ser-active site
Nitab4.5_0001242g0100	Armadillo-like helical, Protein kinase domain, WD40 repeat, HEAT, WD40/YVTN repeat-like-containing domain, Serine/threonine-protein kinase, active site, WD40-repeat-containing domain, Armadillo-type fold, HEAT, type 2, Serine/threonine- / dual specificity protein kinase, catalytic domain, Protein kinase-like domain
Nitab4.5_0001061g0080	-//-
Nitab4.5_0001061g0070	-//-
Nitab4.5_0001235g0040	Protein phosphatase 2C (PP2C)-like domain, Protein phosphatase 2C
Nitab4.5_0002165g0010	Pentatricopeptide repeat, Tetratricopeptide-like helical
Nitab4.5_0001105g0050	Protein of unknown function DUF936, plant
Nitab4.5_0000017g0250	Chlorophyll A-B binding protein, plant, Chlorophyll a/b binding protein domain, Chlorophyll A-B binding protein
Nitab4.5_0000477g0190	Ribonuclease H-like domain
Nitab4.5_0000114g0120	P-loop containing nucleoside triphosphate hydrolase, AAA+ ATPase domain, ABC transporter-like, ABC transporter type 1, transmembrane domain, ABC transporter, conserved site, ABC transporter, transmembrane domain
Nitab4.5_0000299g0090	Pentatricopeptide repeat, Tetratricopeptide-like helical, Peptidase S10, serine carboxypeptidase
Nitab4.5_0004770g0040	Pentatricopeptide repeat, Tetratricopeptide-like helical
Nitab4.5_0000350g0210	BRO1 domain, ALIX V-shaped domain
Nitab4.5_0004917g0050	Sec1-like protein, Sec1-like, domain 2
Nitab4.5_0000457g0250	Sec1-like protein, Sec1-like, domain 2
Nitab4.5_0003160g0060	-//-
Nitab4.5_0000492g0230	Protein kinase domain, Serine/threonine- / dual specificity protein kinase, catalytic domain, NAF/FISL domain, Protein kinase-like domain, NAF domain
Nitab4.5_0001295g0060	WD40 repeat, WD40/YVTN repeat-like-containing domain, Histone-binding protein RBBP4, N-terminal, WD40-repeat-containing domain
Nitab4.5_0000387g0030	-//-
